# Supplementary material for: Use of a Modified Transhepatic Rendezvous Technique for Stenting of Malignant Biliary Obstruction in 2 Cats
Source: J Vet Intern Med. 2025 Jul 4;39(4):e70178. doi: 10.1111/jvim.70178 (PMC12231240; doi:10.1111/jvim.70178)
Supplement: Supplementary file 1 — Table S1. Serial blood testing results for both cases, with D0 representing the day the rendezvous procedure was performed. Reference ranges from IDEXX Laboratories Inc. [file JVIM-39-e70178-s001.xlsx]

## Sheet: Sheet1
	Reference Range	Case 1					Case 2
		D-1	D1	D3	D6	D15	D0	D1	D3
Hct	28.2 - 52.7 %	51.1	25.6	22.4	24.1	31.7	24.8		22
WBC	3.9 - 19.0 K/µL	17.4	45.9	41.1	25.5	14.06	17		22.6
Platelets	155 - 641 K/µL	210	271	242	408	641	360		284
Creatinine	0.9 - 2.5 mg/dL	1.3	1.2	1.1	1.1	1.4	1		0.7
BUN	16 - 37 mg/dL	20	19	10	21	37	16	13	9
Total protein	6.3 - 8.8 g/dL	6.3	5.5	5.9	7.3	8.5	5.9	4.7	4.5
Albumin	2.6 - 3.9 g/dL	2.2	1.8	1.7	2.2	3	2.7	2.2	2.3
Globulin	3.0 - 5.9 g/dL	4.1	3.7	4.2	5.1	5.5	3.2	2.5	2.2
ALT	27 - 158 U/L	361	578	326	212	180	534	424	208
AST	16 - 67 U/L	214	429	134	83		402	276	73
ALP	12 - 59 U/L	231	200	198	291	332	432	284	101
GGT	0 - 6 U/L	17	16	14	16	13	28	21	7
Bilirubin	0.0 - 0.3 mg/dL	12.6	10.7	9	12.3	1.5	34.7	22.6	4.6
Cholesterol	91 - 305 mg/dL	188	170	167	243	259	358	295	113
Fibrinogen	87 - 340 mg/dL	378					486
PT	7.0 - 12.7 seconds	7.7					8.2
PTT	10.0 - 28.0 seconds	22.7					21.7
Spec fPL	0.0 - 3.5 µg/L	3.5	12.3					5.4
